# Supplementary material for: Digital Dental Triage and Access to Care: A Qualitative Study of Experiences in a Teaching Hospital
Source: Dent J (Basel). 2026 Jul 9;14(7):423. doi: 10.3390/dj14070423 (PMC13409295; doi:10.3390/dj14070423)
Supplement: Supplementary file 1 [file dentistry-14-00423-s001.zip]

Archive with 1 entries (1 files):
- dentistry-4298488-supplementary.pdf
